# Supplementary material for: Motion Tracking of Daily Living and Physical Activities in Health Care: Systematic Review From Designers’ Perspective
Source: JMIR Mhealth Uhealth. 2024 May 6;12:e46282. doi: 10.2196/46282 (PMC11106703; doi:10.2196/46282)
Supplement: Multimedia Appendix 1 [file mhealth_v12i1e46282_app1.xlsx]

## Sheet: Sheet1
Table. Summary of included studies based on PICO methodology
			Population			AI		Sensors					Environment			Activity				Outcome
Title	Author(s)	Publication Year	Partcipants	Numbers of participants		AI involvoed		Types of sensors	Smartphone/smartwatch	Makerless Motion capture	Makerless Motion capture		Position of sensors	Environment of data collection		Types of activities	Length of the monitoring period	Data type		Purposes of the studies	Output/Input
Precise air time determination of athletic jumps with low-cost MEMS inertial sensors using multiple attribute decision making.	Sadi, Fazle; Klukas, Richard; Hoskinson, Reynald	2013	During steady motion or in a static state, the b resultant acceleration of an athlete, a b, exhibits noisy characteristics with a steady mean	<10		The developed algorithm uses MADM along with PFAD, a novel method developed by the authors. multiple attribute decision making (MADM) algorithm. AT from JSP, JSN, JEP and JEN		low-cost MEMS triaxial accelerometer, a head-mounted MEMS IMU	NA	A stationary video camera with 30 fps (frame per second) capture capability was used to record the jumps	A stationary video camera with 30 fps (frame per second) capture capability was used to record the jumps		a head-mounted MEMS IMU	lab		25 jumps of various types such as ollie, step-up, cliff drop, and standard jump. Either snowboards or skis	the time spans for both take-off and landing are very brief (0.05s)	original		the proposed algorithm comprehensively out-performs the commercial algorithms used in two state-of-the-art sport performance measurement devices.	Sensor input /analysis
Quantitative evaluation of unrestrained human gait on change in walking velocity.	Makino, Yuta; Tsujiuchi, Nobutaka; Ito, Akihito; Koizumi, Takayuki; Nakamura, Shota; Matsuda, Yasushi; Tsuchiya, Youtaro; Hayashi, Yuichiro	2014	five healthy male subjects and one male unilateral trans-femoral amputee with a prosthetic limb participated	<10		NA		mobile force plates using a thin-type three-axis force sensor and attitude sensor structured by acceleration, gyro, and geomagnetism sensors. Moreover, the mobile force plate is fixed beneath a pair of sandals. The experimental data measured by mobile force plate and attitude sensor are transferred to PC via data logger by wireless LAN and recorded on the laptop PC.	NA	NA	NA		lower limbs	lab		One gait cycle is divided into four phases (double support phase 1,2 ,single support phase, swing phase) from behavior of the ground reaction force, and the joint moment and joint angle are calculated.	Event based	original		the rotational motion pattern in the joints of the lower limb considered as the attitude control mechanism was quantitatively evaluated from a viewpoint of kinetics and kinematics by their intercomparison, and their characteristics were investigated.	Sensor input /analysis
Human Activity Recognition from Smart-Phone Sensor Data using a Multi-Class Ensemble Learning in Home Monitoring	Ghose, S.; Mitra, J.; Karunanithi, M.; Dowling, J.	2015	A public dataset from (UCI machine learning repository, Human Activity Recognition) was used to evaluate the classifier performance. The experiments were carried out on a group of 30 volunteers within an age bracket of 19- 48 years.	10 --50		random decision forest		the accelerometer and gyroscope, measuring 3-axial linear accelerations and angular velocity respectively at a constant rate of 50Hz	smartphone/smartwatch	NA	NA		wearing a Samsung Galaxy S2 smart-phone.	lab		Each participant performed six activates (sitting, standing, walking, laying, walking upstairs and walking downstairs)	Each participant performed six activates (sitting, standing, walking, laying, walking upstairs and walking downstairs)	other		System/Platform； An automatic activity recognition system has been proposed with a random forest classifier. The proposed method performs slightly better than support vector machine	Sensor input (other sources)
Vertical jump diagnosis for multiple athletes using a wearable inertial sensor unit.	Jaitner, Thomas; Schmidt, Marcus; Nolte, Kevin; Rheinländer, Carl; Wille, Sebastian; Wehn, Norbert	2015	Ten participants (seven track and field athletes and three basketball players) were included. Mean age was 25.1 years with standard deviation (sd) of +3.45 years. Participants had a mean height of 186.3 cm, sd = +10.4 cm and a mean weight of 77.3 kg, sd = +12.45 kg. Three participants were female and seven were male.	<10		the Bland–Altman plots		A flexible, wearable inertial sensor unit, The sensor board includes an MCU, various sensors, a wireless communication unit, mem ory components, a power management unit as wells as an extension port. Communication between the sensor unit and the mobile device was via Bluetooth low energy (BLE). BLE allows transmission ranges in free field up to 30 m. In comparison to classic Bluetooth or WiFi, BL…	NA	NA	NA		The IMU device was mounted close to the ankle with its x-axis pointing vertically upwards.	lab		identify recognizable features in the data signals supplied by the IMU for the estimation of stance(tS) and flight duration ( tF) as well as jump height (H) and reactive strength index (RI). each participant performed 15 drop jumps. A testing session consisted of five drop jumps from three different heights (31.5, 40， and 50 em). Participants stepped off of the box and performed with each foot la…	Each jump was followed by a rest of two minutes.	original		The results indicate that the developed wearable IMU device is a suitable tool for detecting relevant jumping parameters in a field-based diagnostic. It further supports online monitoring for a group of athletes. Data from multiple athletes can be assessed for diagnosis and training monitoring On mobile devices that are driven by the Android operating system.	input /output, monitor
A privacy-aware Kinect-based system for healthcare professionals	Zhao, W.; Lun, R.; Gordon, C.; Fofana, A.-B.; Espy, D.D.; Reinthal, M.A.; Ekelman, B.; Goodman, G.; Niederriter, J.; Luo, C.; Luo, X.	2016	we measured the biometrics of 57 human subjects (15 of which are females, all but one are in their mid-20s).	50-100		NA		Each consented subject would wear a smart watch (Pebble is used in our current implementation) on his/her wrist.	smartphone/smartwatch	The Kinect sensor receives color image frames,	The Kinect sensor receives color image frames,		physical space and wrist	wild		Seven different positions that we have experimented in our study.	Event based	original		The system provides a novel Kinect-Smart-Watch based human computer interface for healthcare professionals to enhance their compliance to best practices when handling patients. our system determines which of the Kinect sensors that are currently tracking a person is in the best position to provide the most accurate measurement based on the fraction of the number of joints that are directly observ…	input /output, visualize
Smart Insole: A Wearable Sensor Device for Unobtrusive Gait Monitoring in Daily Life	Lin, F.; Wang, A.; Zhuang, Y.; Tomita, M.R.; Xu, W.	2016	10 healthy subjects took 19 tasks in the experiment to prove the robustness of Smart Insole.	<10		NA		There are three important subsystems in this architecture。 The first subsystem is the low-cost sensor array including 48 pressure sensors, a three-axis accelerometer, a three-axis gyroscope, and a three-axis magnetometer. The second is the data acquisition and transmission subsystem including an MCU and a Bluetooth module. The third is the visualization and graphic user interface (GUI) subsystem.…	NA				Theoutput of pressure sensors are chosen by three 16 to 1 channel MUXs (ADG706 from Analog Device) to connect to the analog-to-digital converter (ADC) input of the microcontroller. Each pressure sensor is with the size of 15mm × 15 mm.With 48 sensors in total, more than 80% of the plantar area is covered. while the longitudinal study,for the step count performance evaluation, we adopt a pedometer…	wild		Each subject took 100 steps in each task, which means 19 000 steps imposed on Smart Insole during the test.The 19 evaluation tasks includes straight line walking with four arm postures, twisted route walking with four arm postures, fast walking, backward walking, jogging, running, sprinting, backward running, ascending stairs, descending stairs, walking with cane, ascending stairs with cane, and …	Event based	original		The purpose of this evaluation is to validate Smart Insole by collecting complete gait parameters and further extracting useful features. The experiments consist of a quantified study and a longitudinal study. the longitudinal study tries to verify that Smart Insole is feasible and suitable for continuous daily life activities (DLA) monitoring. The evaluation results with statistical accuracy of …	input /output, visualize
Activity Recognition in a Home Setting Using off the Shelf Smart Watch Technology	Filippoupolitis, A.; Takand, B.; Loukas, G.	2016	three different participants.	<10		We have trained a classifier based on Support Vector Machines with Radial Basis Function kernel (SVM).		the Pebble Time smartwatch features a 3-axis accelerometer, magnetometer, ambient light sensor and gyroscope. the Microsoft Band 2 is a fitness and health tracker, the Band 2 offers a considerable number of sensors. Specifically, a 3-axis accelerometer, gyrometer, optical heart-rate sensor, galvanic skin response sensor (GSR), ambient light sensor, ultraviolet light exposure sensor and skin tempe…	smartphone/smartwatch	NA	NA		placed at the wrist	controled		A1 Writing on paper with pen A2 Typing on keyboard A3 Stirring soup with spoon A4 Eating soup with spoon A5 Cutting with knife A6 Brushing teeth with toothbrush A7 Drinking coffee from cup A8 Washing hands with liquid A9 Resting hands on laps	Each of the aforementioned activities was performed for a time between 160 and 200 seconds and for three different participants. This resulted in a total activities duration of 85 minutes. sliding window and evaluated our system using different values for the window size (0.5s, 1s, 2s and 3s).	original		We have proposed an activity recognition framework that uses off the shelf smart watch devices. Our approach is composed of a mobile phone application that gathers data from the smart watch and communicates it to a server where the processing and classification take place. Our results indicate that even solely with the use of off the shelf wearable devices, we are able to accurately recognise a w…	Sensor input /analysis
The adaptation of GDL motion recognition system to sport and rehabilitation techniques analysis.	Hachaj, Tomasz; Ogiela, Marek R	2016	Lua, The test performed on features set for 10, 20, 30 and 40 features proves that there is no significant difference in processing time for 20 and 25 joints dataset.	<10		GDL classifier.		NA	NA	MoCap; a recording of single Hiza-Geri kick done with Kinect 2 depth camera.	MoCap; a recording of single Hiza-Geri kick done with Kinect 2 depth camera.		20-joints data	lab		The slowest processing was obtained for karate actions classification dataset that recognizes 12 different actions (11.64± 0.24 milliseconds per frame).	Event based	other		we will present the novel adaptation of GDL methodology to analysis and classification of MoCap data for sport and rehabilitation applications.	Sensor input (other sources)
A methodology for the analysis of soccer matches based on pagerank centrality	Varma, Alluri L. S. V. Siddhartha; Sinha, Vikas Kumar; Das, Debanjan	2017	three soccer matches from the group phase of the Copa America 2015. In specific, those matches analysed were Chile-Ecuador, Chile-Mexico and Chile-Bolivia.	50-100		the PageRank algorithm		NA	NA	three soccer matches from the group phase of the Copa America 2015. In specific, those matches analysed were Chile-Ecuador, Chile-Mexico and Chile-Bolivia. They were broadcasted by a public television channel, so the recording was made with digital video tools.	three soccer matches from the group phase of the Copa America 2015. In specific, those matches analysed were Chile-Ecuador, Chile-Mexico and Chile-Bolivia. They were broadcasted by a public television channel, so the recording was made with digital video tools.			wild		three soccer matches	Event based	original		The application of social network analysis (SNA) methodologies Considering the low cost of this methodology, it could generate many benefits for the right performance analysis and decision-making process through a simple but powerful visualization. Although many big teams are using different methods specially developed for sport analysis (e.g. video detection analysis, specialized software or app…	input /output, feedback
Human Actions Analysis: Templates Generation, Matching and Visualization Applied to Motion Capture of Highly-Skilled Karate Athletes.	Hachaj, Tomasz; Piekarczyk, Marcin; Ogiela, Marek R	2017	we acquired 10 samples of each karate technique of both athletes, we finally gathered 560 recordings.	<10		DTW classifier; warping barycenter averaging (DBA) heuristic algorithm; Signal averaging algorithm; Signal Matching and Visual Analysis		17 inertial measurement units that contain: 3-axis accelerometer, gyroscope and magnetometer	NA	a Shadow 2.0 wireless motion capture system	a Shadow 2.0 wireless motion capture system		Head – located approximately between left and right temple, over eyebrows. Right/left shoulder: placed in the middle of the left scapula. Right/left arm: placed between the acromioclavicular joint and lateral epicondyle in a proportion 1/3–2/3 closer to the shoulder. Right/left forearm: placed between the lateral epicondyle and wrist in a proportion 1/3–2/3 closer to wrist. Right/left hand: appro…	lab		karate technique of the Oyama karate master； Shorin-ryu karate master. stances: kiba dachi, zenkutsu dachi, kokutsu dachi; blocks: gedan barai, jodan uke, soto uke, uchi uke; kicks: hiza geri, mae geri, mawashi geri, yoko geri; punches: furi uchi, shita uchi, tsuki. All techniques were performed both on left and right side (leg or hand), giving in total 28 techniques. The Shorin-ryu karate master…	All recordings are from 2–4 s in length	original		to evaluate if our approach can be utilized for some specialized class of time-varying signals, namely multidimensional MoCap recordings. applied to human actions analysis, that is to template generation, matching, comparing and visualization. It works the best when we are dealing with relatively short actions (from 2–4 s) that might be averaged and aligned with the DTW framework.	input /output, visualize
The role of visualization in tele-rehabilitation: a case study	Maradani, Bhavana; Levkowitz, Haim	2017	In our case study, data was collected using only one smartphone. To effectively analyze the hand movement of a subject under study, hand movement data from ten healthy individuals was collected. Data obtained from healthy individuals was used as a benchmark. The results obtained from the patient after performing the exercise routine were compared against the benchmark to better evaluate the patie…	<10		Sophisticated compression algorithms		The smartphone that was used in this case study was an iPhone 6 equipped with: 1) A 3D accelerometer (Bosch Sensortec BMA280); 2) a six-axis accelerometer and gyroscope (InvenSense MP67B); and 3) a 3D magnetometer (AKM Semiconductor AKM8975). Data used in this study was collected from multiple sensors embedded in the smartphone.	smartphone/smartwatch	NA	NA		To measure the Forearm Pronation/Supination, the smartphone should be aligned along the forearm. Each individual from the healthy group was asked to attach a smartphone to the right arm and complete the exercise routine.	wild		In this paper, the performance, analysis and visualization of physical activity movement of a person’s upper limb (right hand) was studied in particular. The subjects under study were asked to perform the following exercises: • Wrist Extension • Forearm Pronation/Supination • Forearm Pronation/Supination with strengthening • Elbow Extension/Flexion • Elbow Extension/Flexion with strengthening. Ea…	The subject had to repeat these exercises for a period of seven days.	original		Visualization is essential for the implementation of telehealth care. Efficient visualizations help the care giver to better understand the performance of the subject, and analyze the change in the movement of the hand for which visualizations have been created. GoogleVis Motion chart [9] has been used to show the change in the orientation of the hand while performing five exercises. Figure 3 dis…	input /output, visualize
Overground vs. treadmill walking on biomechanical energy harvesting: An energetics and EMG study.	Norouzi, Sadegh; Esfandiarpour, Fateme; Mehdizadeh, Sina; Yousefzadeh, Nasim Kiani; Parnianpour, Mohamad	2017	Fifteen young, healthy, adult male subjects of age 20–33 years (age = 23.9 3.1 years (mean st.dev.), weight = 75.3 9.5 kg, height = 184.0 8.2 cm) participated as subjects for the study.	10 --50		NA		Each trial was preceded by a 3 min rest. For the treadmill, PWS-N or PWS-H previously determined was used as the walking speed. Metabolic, EMG, and accelerometer data was collected between the 5 and 7.5 min mark.	NA	NA	NA		(A) The harvesting unit with front cover removed. (B) An experimental setup with the subject walking on a treadmill with the lower limb-driven biomechanical energy harvester.	lab		Subjects walked a total of four walking trials consisting of normal overground walking, walking overground with the energy harvester, normal treadmill walking, and walking on the treadmill with the energy harvester in a random order.	Subject’s quiet standing metabolic rate was determined prior to testing over 10 min in which metabolic data was collected from the 5 to 7.5 min mark. Familiarization with testing equipment involved a 10 min walking session, prior to testing, on the treadmill wearing the energy harvester.For the overground trials, metabolic, EMG, and accelerometer data was collected at the beginning of the first l…	original		There was no significant difference of walking speed between the harvesterPWS-N and PWS-H (Preferred overground walking speed with (PWS-H) and without (PWS-N) ). the lower limb-driven biomechanical energy harvester performed the same overground as it did on a treadmill both in its electrical output and its effect on the user. The energetic, EMG, and spatial–temporal effects of walking on a treadm…	Sensor input /analysis
Assessment of model-based image-matching for future reconstruction of unhelmeted sport head impact kinematics.	Tierney, Gregory J.; Joodaki, Hamed; Krosshaug, Tron; Forman, Jason L.; Crandall, Jeff R.; Simms, Ciaran K.	2018	Vehicle-cadaver test: The striking vehicle buck was mounted on the sled and propelled into a stationary adult male cadaver in mid-gait stance (Figure 1) at 40 km/h (11 m/s).	<10		Model-Based Image- Matching (MBIM)		NA	NA	25 Vicon cameras were used to record the cadaver motion at 1,000 fps, which is a typical sample rate of wearable head sensors. the matching was conducted on synchronised video of three camera views of the vehicle-cadaver impact.	25 Vicon cameras were used to record the cadaver motion at 1,000 fps, which is a typical sample rate of wearable head sensors. the matching was conducted on synchronised video of three camera views of the vehicle-cadaver impact.		In order to capture head kinematics, an array of seven Vicon markers was attached around the periphery of the head	lab		The striking vehicle buck was mounted on the sled and propelled into a stationary adult male cadaver in mid-gait stance (Figure 1) at 40 km/h (11 m/s). This is similar to the average relative impact velocity (10.4 m/s) in elite level rugby union tackling	The head impact with the windscreen lasted for 14 ms (between 8 and 22 ms).	original		The goal of this study is to assess the accuracy of the MBIM method relative to reflective marker-based motion analysis data for estimating six degree of freedom head displacements and velocities in a staged pedestrian impact scenario at 40 km/h. Results showed RMS error was under 20 mm for all linear head displacements and 0.01–0.04 rad for head rotations. For velocities, the MBIM method yielded…	Sensor input /analysis
Augmented Reality Visualization of Joint Movements for Rehabilitation and Sports Medicine	Debarba 2	2018	the clinician	<10		NA		the AR headset tracking is combined with the VICON system to fulfill our application requirements.	NA	The VICON Blade software; The application hardware consists of a VICON MXT40S motion capture system', a computer (CPU: Intel Core i7- 5960X, GPU: Nvidia GTX 980), and a Microsoft HoloLens OST-HMD. The VICON tracking system consists of 24 infrared cameras sampling at 240 Hz and is used to track retroreflective markers attached to the subject (@ 14 mm) and other auxiliary objects (O 19 mm). A dedic…	The VICON Blade software; The application hardware consists of a VICON MXT40S motion capture system', a computer (CPU: Intel Core i7- 5960X, GPU: Nvidia GTX 980), and a Microsoft HoloLens OST-HMD. The VICON tracking system consists of 24 infrared cameras sampling at 240 Hz and is used to track retroreflective markers attached to the subject (@ 14 mm) and other auxiliary objects (O 19 mm). A dedic…		Arthro3D receives the marker information and processes it with validated joint biomechanical models to reconstruct the poses of the body segments.	wild		The clinician can visualize the current amount of flexion/ extension, abduction/adduction and internal/external rotation of the joint under investigation, and add trajectory points to the surface of the bones.	Event based	original		Visualization of joint ROM We presented an AR application for visualization of joint movements. This application can be used in the context of rehabilitation and sports medicine to offer healthcare practitioners with the in situ assessment of patient-specific joint kinematics, as well as the recording and replay of movement clips for posterior analysis. our system currently requires expensive equ…	input /output, visualize
Combining emerging patterns with random forest for complex activity recognition in smart homes	Tabatabaee Malazi, H.; Davari, M.	2018	the CASAS center dataset: 20 undergraduate participants	10 --50		several probabilistic classification methods, such as HMM, Sliding-window based segmentation, Sensor-based segmentation, and Naive Bayesian Classifier (NBC). classifier among HMM, Bayesian Network, Naive Bayes, SVM, Decision Tree, and Random Forest		Sensor information was collected from the downstairs rooms of the apartment and included motion, temperature, water, burner, phone usage (for completed calls), and item sensor readings.	NA	NA	NA		the smart apartment testbed includes three bedrooms, one bathroom, a kitchen, and a living / dining room.The apartment is equipped with motion sensors distributed approximately 1 meter apart throughout the space.	wild		They use eight fundamental activities including Fill Medication Dispenser, Watch DVD, Water Plants, Converse on Phone, Write Birthday Card, Prepare Meal, Sweep and Dust, and Select an Outfit.	We first asked the participants to perform each activity separately then asked them to perform the set of activities a second time, ordering and interleaving the activities in any manner that was comfortable to them.	other		System/Platform; The problem of daily activity monitoring of senior citizens is one with several challenges, such as the segmentation of sensor events and the recognition of complex activities by applying the emerging patterns. To address these issues, we presented CARER which is capable of extracting patterns of simple and complex activities. To have more accurate results, we used several featur…	Sensor input /analysis
IoT-based Gait Monitoring System for Static and Dynamic Classification of Data	Cai, Xiorence J.; Ignacio, Jonathan Isaac E.; Mendoza, Ellouise F.; Rabino, Dan Jerahmeel F.; Real, Rhenz Patrick G.; Roxas, Edison A.	2018	Training: 20 patients data (People of ages 20 to 34 years old were considered in the experiment. Twenty volunteers were chosen for their normal gait pattern. These categories are: 10 healthy male and 10 healthy females. The volunteers must have no injury and have no difficulty in walking. )	10 --50		SVM, LRM, Decision Tree, KNN Algorithms		IMU sensors produces a values of angles that pertains to the pitch, roll, and yaw of the object the sensor is attached to for the whole period of time it is turned on.	NA	NA	NA		IMU sensors which were attached to both feet of the volunteers.	lab		Training: In the system, there are four classifications: Left-static, rightstatic, left-dynamic, and right-dynamic. output: Note that the data shows the whole motion of the volunteer starting from his standing position, walking, and back to standing with respect to the time in seconds.	Each volunteer was instructed to perform 7-8 trials of walking 7 meters from the starting point until the designated endpoint. The IMU data from right and left feet of each volunteer was taken	original		Gait monitoring System/Platform;	input /output, monitor
Latent feature learning for activity recognition using simple sensors in smart homes	Chen, Guilin; Wang, Aiguo; Zhao, Shenghui; Liu, Li; Chang, Chih-Yung	2018	house A was occupied by a 26 year old male, house B by a 28 year old male and house C by a 57 year old male.	<10		classifier training: one-layer denoising autoencoder (DAE); two-layer stacked denoising autoencoder (SDAE); Naïve bayes (NB), hidden markov model (HMM), hidden semi-markov model (HSMM), 1-nearest-neighbor (KNN), and support vector machine with linear kernel (SVM).		motion detector sensors, contact switch sensors, pressure mats, mercury contacts, and float sensors, are simple state-change sensors.	NA	NA	NA		(D1) smart homes equipped with simple sensors， three rooms equipped with 14 sensors in total.For the second smart home (D2), 13 activities were observed during a period of fourteen days in an apartment that was installed with twenty-three sensors. The third smart home (D3) was monitored for nineteen days, and 344 activity	wild		in physial space	a period of twenty-five days and ten activities were observed	other		we use two stacked autoencoders with different number of hidden layers to learn latent features in the proposed AR model: one-layer denoising autoencoder (DAE) and two-layer stacked denoising autoencoder (SDAE).	Sensor input (other sources)
Potential of wearable technology for super-aging societies	Shimada, A.	2018	Three farm labors	<10		NA		Position estimation is performed using beacons and smartphones. We placed 150 beacons that broadcast Bluetooth UUID (Universal Unique IDentifier: a 128-bit number used to identify the beacon),	smartphone/smartwatch	NA	NA		each farm laborer possesses a smartphone that receives the signals for position estimation; 21 passages where farm laborers walk, and the width of the passage is 1.3 [m]. 20 ridges exist between passages where tomatoes are planted, and the length of the ridge is 45 [m]. Additionally, 15 pillars that support the greenhouse are aligned in a passage, and the length between two pillars is 3 [m].	wild		in physial space	conducted experiments for two weeks; position estimation and action recognition, and each week includes four working days of harvesting toma toes.	original		we introduce results of estimation of yield amount based on action recognition and a harvest map generated by position estimation and action recognition.	Sensor input /analysis
A Container-Attachable Inertial Sensor for Real-Time Hydration Tracking	Griffith, Henry; Shi, Yan; Biswas, Subir	2019	Eighty-four college-aged subjects (52 male, 32 female, aged 18–37)	50-100		leave-one-trial-out (LOTO) validation. A set of support vector machine (SVM) regression models was trained where they outperformed both neural network and tree-based regression models. MATLAB’s Regression Learner toolbox. MAPE was used to quantify the estimation performance on a per-drink basis.		A prototype sensor module consisting of a triaxial accelerometer (ADXL345, Analog Devices, Norwood, MA, USA), gyroscope (InvenSense IMU-3000, TDK, San Jose, CA, USA), and 802.15.4 wireless transceiver (IRIS Mote Module, MEMSIC, Andover, MA, USA) was connected to the refillable bottle	NA	NA	NA		The local coordinate frame of the sensor was aligned with the bottle geometry as follows: (1) the x axis was aligned parallel to the vertical axis of the bottle, such that the accelerometer signal only consisted of the static acceleration due to gravity when the bottle was placed stationary on a level surface (i.e.: a = gx), (2) the y and z axes were aligned parallel and normal to the surface of …	wild		completed 161 trials of an experiment requiring the consumption of 12 drinks from a refillable 750 mL bottle	时间点：Lift: The portion of the macro-event proceeding the sip micro-event; Sip: The portion of the micro-event for which is estimated as stationary; Place: The remainder of the macro-event after termination of the sip micro-event.	original		A container-attachable IMU sensor for tracking fluid consumption was demonstrated herein. Consumption estimates were formulated using support vector machine regression models with hand-engineered features describing the inclination of the container during drinking. Results were presented for an experiment consisting of 1908 drinks consumed by 84 participants. MAPE was reduced by 11.05% on a per d…	Sensor input /analysis
A Hybrid Deep Learning Model for Human Activity Recognition Using Multimodal Body Sensing Data	Gumaei, A.; Hassan, M.M.; Alelaiwi, A.; Alsalman, H.	2019	a mobile health (MHEALTH)； 12 elderly participants	10 --50		deep recurrent neural networks (RNNs), combines the simple recurrent units (SRUs) with the gated recurrent units (GRUs) of neural networks.		body motion and vital signs recordings of SHIMMER2 wearable sensors； multimodal input data	NA	NA	NA		On body; right wrist; chest; left ankle	lab		12 physical activities	1 min	other		System/Platform; the deep SRUs to process the sequences of multimodal input data by using the capability of their internal memory states. deep GRUs to store and learn how much of the past information is passed to the future state for solving uctuations or instability in accuracy and vanishing gradient problems	Sensor input （other）
An IoT-enabled telerobotic-assisted healthcare system based on inertial motion capture	Windt, Johann; MacDonald, Kerry; Taylor, David; Zumbo, Bruno D.; Sporer, Ben C.; Martin, David T.	2019	YuMi's gripper reaches corresponding target point by imitating operator's movements	<10		NA		the wearable motion capture suit on the body.	NA		the wearable motion capture suit on the body.		hub of the wearable motion capture device is connected to the laptop through wireless network.	wild		After the connection is completed, the operator executes the specified calibration actions and corrects the wearable device itself. It is then connected to the IPC equipped with ROS in the local area network to send limb movement data. Meanwhile, the YuMi robot starts background communication and control output program through the ABB FlexPendant, and receives control instructions from IPC equipp…	According to the experimental results, the robot spent about 0.022 seconds in planning the path of reaching each point in average.	original		we present the design, implementation, and evaluation of' a telerobotic-assisted healthcare system with the ability to achieve the remote elderly assistant and healthcare application. The robot arm is controlled by the position and orientation data of the operator's hand acquired by the motion capture suit. Furthermore, the robot's gripper is controlled by the finger bending signal acquired by 2 …	Sensor input /analysis
Biomechatronic Simulator for Fencing Training Using Virtual Reality Technology	Bieniek, A.; Szczygioł, A.; Chrzan, M.; Wodarski, P.; Morys, M.; Bacik, B.; Juras, G.; Michnik, R.; Paszek, K.; Gzik, M.	2019	The study covered 10 athletes, 6 saber and 4 epee fencers, members of Polish National Team.	<10		NA		The hardware system used in this study was inertial motion tracking system (MVN Biomech) using MIMU sensors.	NA	NA	NA		The repeatability of joints’ movements relevant to the lunge performance was measured. Shoulder, elbow and wrist joint of the upper arm, hip joint and knee leg movements were checked in order to match and determine the number of necessary recordings.	lab		Each of movement sequence was recorded 5 times in two starting condition: self-paced and after fencing-specific visual stimuli (opponent’s step forward with flexed arm). To check repeatability the correlation coefficient between each pair of measurement was calculated (pic.).	Event based	original		frequently repeated movements create stable movement patterns which is individual for each of the subjects. According to individual character of performed actions, animation database should contain possible highest number of recorded athletes. Just widening of database can provide expected level of diversity to fencing training and prevent the effect of ‘learning’ just one opponent.	Sensor input /analysis
Health Assessment for Office Workers by Tracking the Wrist Motion Centric Activity	Masullo, Alessandro; Burghardt, Tilo; Perrett, Toby; Damen, Dima; Mirmehdi, Majid	2019	Office Workers data was collected from four subjects. The subjects were within the age range of 18-27 years.	<10		Neighbourhood Component Analysis (NCA) is used for the selection of features. classifiers are (i) Support Vector Machine (SVM); (ii) k-Nearest Neighbors (kNN) and (iii )Decision Tree. Matlab is used as the tool for the Computational purpose.		Three-axis accelerometer, gyroscope, and magnetometer data have been collected from the user and subsequently, the raw data was processed. collected for the motion of the wrist using a smartphone (Redmi Note 5) attached to the wrist with a holder Accelerometer, gyroscope and magnetometer sensors are commonly integrated into many smartphones as an IMU sensor and can be effectively used to generate…	smartphone/smartwatch				collected for the motion of the wrist using a smartphone (Redmi Note 5) attached to the wrist with a holder Accelerometer, gyroscope and magnetometer sensors are commonly integrated into many smartphones as an IMU sensor and can be effectively used to generate the dataset related to these all activities.	lab		five different activities such as drinking, eating, smoking, rubbing eyes and talking on the phone	these five activities at sampling rate 50 Hz.	original		FRAMEWORK OF SMARTPHONE BASED WRIST MOTION DETECTION aims to accurately recognise and classify different wrist motion- based activities of office workers using IMU (Inertial Measurement Unit) data. IMU unit has in-built accelerometer, gyroscope, magnetometer and used to measure orientation, velocity and gravitation forces.	Sensor input /analysis
Lower extremity kinematic analysis in male athletes with unilateral anterior cruciate reconstruction in a jump-landing task and its association with return to sport criteria.	Zhou, H.; Lv, H.; Yi, K.; Pang, Z.; Yang, H.; Yang, G.	2019	Participants were 27 male football players with unilateral ACLR including 14 who passed -RTS criteria and 13 failed, and 15 healthy football players.	10 --50		NA		NA	NA	A 7-camera (240 Hz) motion analysis system (Qualysis, Gothenburg, Sweden) was used	A 7-camera (240 Hz) motion analysis system (Qualysis, Gothenburg, Sweden) was used		Statistical analysis was completed using IBM SPSS Statistics Version 25.0 (SPSS, Inc., Chicago, IL),	lab		recorded participants’ lower extremity motion while performing 10 trials of a bilateral jump-landing task. Hip, knee and ankle angular motion were examined at initial contact.	All participants performed a light intensity pedaling on a stationary bicycle for 5-min to warm-up before participating in the jump-landing test. For the jump-landing task, the participants jumped from a 30 cm box and landed at a distance of 50% of body height away from the box (as the landing area) followed by a maximal vertical jump [9]. Each participant performed 2 practice trials, followed by…	original		Return to sport (RTS) criteria we found significant differences in the hip and ankle kinematics between the passed-RTS, failed-RTS and healthy athletes. reduced hip abduction during initial contact phase of landing in athletes returned to sport. Reduced hip abduction during the complex multiplanar movement of jump-landing is a risk factor for ACL re-injury. Current RTS criteria may not be suffici…	to capture the 3D position of 36 reflective markers attached to the participants’ lower extremity while they performed a bilateral jump-landing task. The markers placed bilaterally on the specific anatomic landmarks of the feet, ankles, shanks, knees, thighs, and pelvis to track segments’ motion during each trial.
Markerless 2D kinematic analysis of underwater running: A deep learning approach.	Cronin, et al	2019	A total of 21 individuals (age: 24 ± 4 years, height: 177 ± 10 cm, mass 67 ± 9; 13 males and 8 females) volunteered to participate and provided written informed consent.	10 --50		Deep Neural Network		NA	NA	A single GoPro camera (Hero 3 model) was enclosed in a waterproof case	A single GoPro camera (Hero 3 model) was enclosed in a waterproof case		A single GoPro camera (Hero 3 model) was enclosed in a waterproof case and positioned underwater in the sagittal plane to the participants’ left side at a distance of approximately 5 m.	lab		Kinematics of deep water running Participants performed bouts of deep water running whilst immersed to shoulder level, and were tethered to the edge of the pool by a non-elastic cable attached to a buoyancy aid(Aquawallgym , Hungary).	The camera was then set to record at 60 Hz whilst participants ‘ran’ at different cadences controlled by a metronome (increased by 5 strides per minutes (spm) from 45 to 90 spm). For all Deep Neural Network models, training time varied between approximately 9–12 h.	original		In this paper we demonstrate the ability to perform markerless 2D kinematic tracking using a deep residual neural network trained on human-labelled data. Our results show that 300–400 labelled images were sufficient to train the network to be able to position joint markers with an accuracy similar to that of a human labeler (with a mean difference of around 1 cm). This level of accuracy is suffic…	Sensor input /analysis
SmartWall: Novel RFID-Enabled Ambient Human Activity Recognition Using Machine Learning for Unobtrusive Health Monitoring	Oguntala, George A.; Abd-Alhameed, Raed A.; Ali, Nazar T.; Hu, Yim-Fun; Noras, James M.; Eya, Nnabuike N.; Elfergani, Issa; Rodriguez, Jonathan	2019	four volunteers at the Smart Lab B3.26 and B3.03 of Faculty of Engineering and Informatics, University of Bradford.	<10		multivariate Gaussian		a wall attached with passive RFID tags.	NA	NA	NA		An Impinj RAIN RFID multi-reader version 6.6.13.240 with octane firmware is used for the read the HID passive RFID tags. Two RFID reader antennas are vertically placed with the height of the upper antenna at 1.7m, whilst the lower antenna is mounted 1m to the ground.	lab		Twelve real-life activities are performed	Event based	original		System/Platform; The proposed framework suits well for the single and multi-dwelling environment and offers pervasive sensing environment for elderly, disabled, and carers.	Sensor input /analysis
Use of Machine Learning and Wearable Sensors to Predict Energetics and Kinematics of Cutting Maneuvers.	Zago, Matteo; Sforza, Chiarella; Dolci, Claudia; Tarabini, Marco; Galli, Manuela	2019	female soccer players (age 23.6 ± 3.3 years, body mass: 59.0 ± 7.3 kg, height: 1.66 ± 0.05 m, body mass index: 21.2 ± 1.9 kg/m2), playin	10 --50		Multiple linear regression;Support vector regression (SVR); Boosted trees (BT); Artificial neural networks (ANN)		A six-axes IMU (GaitUp Physilog 5, Lausanne, Switzerland) was fixed to the shorts with a plastic clip close to the sacrum marker. Inertial sensor settings were: sampling frequency 512 Hz, measurement range 2000 degrees/s (gyroscope) and 16 g (accelerometer). The x-axis of the sensor reference frame pointed backwards, the y-axis upwards and the z-axis to the subjects’ left. The unit also included …	NA	motion capture laboratory equipped with an eight-camera system (sampling frequency: 100 Hz; Smart-Dx, BTS Bioengineering, Milano, Italy).	motion capture laboratory equipped with an eight-camera system (sampling frequency: 100 Hz; Smart-Dx, BTS Bioengineering, Milano, Italy).		IMU: fixed to the shorts with a plastic clip close to the sacrum marker. A set of 14 reflective markers (diameter: 15 mm) were positioned on the skin in the following anatomical landmarks: tragi, acromia, olecranons; radius styloid processes; greater trochanters; femoral lateral epicondyles; and lateral malleoli (additional markers were added for further biomechanical investigations, but they wer…	lab		after a 10 min warm up supervised by a professional strength and conditioning coach, participants completed a 5 m shuttle-run test	All tests were performed in the morning within two weeks after the end of the regular season. Ambient temperature was 22–24 C.after a 10 min warm up supervised by a professional strength and conditioning coach, participants completed a 5 m shuttle-run test	original		System/Platform;The combination of accelerometer-, gyroscope- and barometer-based features and relatively simple machine learning models enabled us to estimate key kinematic and energetic characteristics of 180-degree turns with an error of about 15%.	Sensor input /analysis
A Framework to Assess Human Performance in Normal and Emergency Situations	Ahmed S, Onan Demirel H.	2020	a human subject coupled	<10		NA		VR headset;	NA	Kinect sensing technology	Kinect sensing technology		upper body	lab		human performance measures in normal/routine and emergency work conditions	Event based	original		a mixed prototyping approach is more suitable in capturing human performance in an emergency situation in comparison with a computational proto type. Performance shaping factors such as smoke and fire create a sense of emergency which drives the human subject to act differ ently by causing a change in human posture.	input /output, visualize
Development of a Human Activity Recognition System for Ballet Tasks.	Hendry, Danica; Chai, Kevin; Campbell, Amity; Hopper, Luke; O'Sullivan, Peter; Straker, Leon	2020	23 female pre-professional dancers (mean (SD) age, 19.6 (1.2) years) , 8 hours of ballet training per week from a university dance institution	10 --50		Convolutional Neural Network (CNN)		six ActiGraph Link wearable sensors (ActiGraph Corporation, Pensacola, FL)	NA	NA	NA		thoracic spine, sacrum; and lower limbs	lab		jumping and leg lifting tasks	45min	original		System/Platform; a novel method for measuring dancer training volume through quantification of specific movement tasks. Such a system can be used to further understand the relationship between dancers’ pain and training volume and for athlete monitoring systems.	Sensor input /analysis
Digital Human Modeling as a Risk Assessment Tool for Maritime Workers	Zelck, Sander; Verwulgen, Stijn; Denteneer, Lenie; Scataglini, Sofia	2020	Maritime Workers； a subject	<10				Inertial measurement units (IMU); A dedicate Digital Human Model (DHM) was created in MakeHuman [13] and imported as COLLADA (.dae) in Blender	NA	mocap system consists of video-cameras mounted in the environment port	mocap system,			lab		lashing and de-lashing of containers	Event based	original		an inertial mocap system is used to monitor kinematic lashing movements and to create a musculoskeletal model. The output can be used to create a framework for future observations with focus on developing a product-service-system (PSS) and smart personal protective equipment (PPE) tools.	input /output, visualize
Does the Position of Foot-Mounted IMU Sensors Influence the Accuracy of Spatio-Temporal Parameters in Endurance Running?	Zrenner, Markus; Küderle, Arne; Roth, Nils; Jensen, Ulf; Dümler, Burkhard; Eskofier, Bjoern M	2020	We collected data of 29 amateur runners (23 male; 6 female) with a mean age of 24.9 2.4 years	10 --50		We used a combination of different existing stride event detection algorithms to find ground contacts (ICs), midstance (MS), and the toe off (TO) in the IMU signal. For the computation of the spatial parameters we implemented a strapdown integration algorithm to reconstruct the trajectory of the foot using a zero-velocity update to reduce IMU drift. subject dependent rotation matrix for each sens…		four IMU sensors. we used miPod IMU sensors	NA	The data was acquired in a laboratory with a motion capture system (Vicon Motion Systems Inc., Oxford, UK) as reference. The motion capture ground truth system consisted of 16 infrared cameras and sampled the positional data of the retroreflective markers with a sampling rate of fs = 200 Hz. we only used the six markers attached to each foot. Using these markers and the marker-based stride segmen…	The data was acquired in a laboratory with a motion capture system (Vicon Motion Systems Inc., Oxford, UK) as reference. The motion capture ground truth system consisted of 16 infrared cameras and sampled the positional data of the retroreflective markers with a sampling rate of fs = 200 Hz. we only used the six markers attached to each foot. Using these markers and the marker-based stride segmen…		All subjects wore the same kind of running shoes (adidas Response Cushion 21, Adidas AG, Herzogenaurach, Germany). Both the left and the right shoe were equipped with four IMU sensors. The sensors were located in a cavity in the sole of the running shoe, laterally under the ankle, at the heel, and on the instep	lab		each subject was asked to run 50 times through the motion capture volume.	In the described set-up, each subject was asked to run 50 times through the motion capture volume. We controlled for speed by capturing different number of trials in different velocity ranges of 2–6 m/s (Table 2). Using the described study set-up, we were able to collect data of 2426 strides. Depending on the sensor positions, the events might be detected with a slight time shift. However, the hi…	original		an evaluation of the effects of four different IMU sensor positions on the accuracy of IMU-based endurance running parameters. all the sensor positions could accurately measure stride time, but not ground contact time due to the large speed dependency of the fiducial point we used to detect toe off. we can accurately measure stride time with all sensors. For ground contact time, we observe large …	Sensor input /analysis
EnsemConvNet: a deep learning approach for human activity recognition using smartphone sensors for healthcare applications	Mukherjee, Debadyuti; Mondal, Riktim; Singh, Pawan Kumar; Sarkar, Ram; Bhattacharjee, Debotosh	2020	WISDM dataset; MobiAct dataset; UniMiB SHAR dataset； 36 volunteers using smartphone carried	10 --50		CNN-net mode; Encoded-net model; CNN-LSTM model.		WISDM dataset;UniMiB SHAR dataset: smartphone; MobiAct dataset: three types of sensors - accelerometer, gyroscope, and geomagnetic field sensor.	smartphone/smartwatch	NA	NA		On body; hand; wrist	lab		WISDM dataset (Walking, Jogging, Upstairs, Downstairs, Sitting, and Standing); MobiAct dataset (Standing, Walking, Jogging, Jumping, Stairs Up, Stairs Down, Sit Chair,Car Step In and Car Step Out); UniMiB SHAR dataset (StandingUpFS, StandingUpFL, Walking, Running, GoingUpS, Jumping, GoingDownS, LyingDownFS, SittingDown; eight FALL activities such as FallingForward, FallingRight, FallingBack, Hitt…	Event based	other		System/Platform; an ensemble of three classification models, namely CNN-Net, Encoded-Net, and CNN-LSTM	Sensor input /analysis
Gait Characteristics Based on Shoe-Type Inertial Measurement Units in Healthy Young Adults during Treadmill Walking	Lee M, Youm C, Noh B, Park H.	2020	1478 participants (males: 558, females: 920) s	100+		NA		Shoe-type IMU systems (DynaStabTM, JEIOS, South Korea),	NA	NA	NA		foot	lab		walk naturally	approximately 30–60 s	original		We determined the characteristics of healthy young adults using PCA. It may be meaningful to utilize the pace, rhythm, and phase parameters as well as the GV values to evaluate the gait performance.	Sensor input /analysis
Head posture monitor based on 3 IMU sensors: Consideration toward healthcare application	Severin IC.	2020	three volunteers.	<10		Kalman algorithm		Inertial sensors	NA	NA	NA		neck	lab		the target positions of the Head Posture from the standing position.	Event based	original		the classification of the posture risk class was evaluated in a real-time manner.The feedback of the system it was provided as a text under serial communication and as audio feedback	input /output, feedback
Imu-based movement trajectory heatmaps for human activity recognition	Konak O, Wegner P, Arnrich B.	2020	10 (9 male, 1 female) subjects wearing 17 IMUs	<10		principal component analysis (PCA) before being fed into the convolutional long short-term memory (ConvLSTM) model		IMU (Xsens sensors)	NA	NA	NA		In the described set-up, each subject was asked to run 50 times through the motion capture volume. We controlled for speed by capturing different number of trials in different velocity ranges of 2–6 m/s (Table 2). Using the described study set-up, we were able to collect data of 2426 strides. Depending on the sensor positions, the events might be detected with a slight time shift. However, the hi…	lab		Arm Chest, Crossings, Arm Circles, Arm Head, Crossings, Arm Raises, Arm Stretches up, Cross Stepping Jumping Jacks Leg Raises, Lunges, Side Stepping, Squats, Sumos, Walking	90MIn	original		applying well-known image processing techniques to IMU data can help address data scarcity while safeguarding subject privacy.	input /output, visualize
Motor Program Transformation of Throwing Dart from the Third-Person Perspective.	Alexey	2020	31 students; 28 (age = 22.2士3.13; body mass index = 22.06 士 3.21； number of males, N = 14; years of education = 14.4 士 2.22, height = 172.1 ‡ 8.70).	10 --50		NA		a Perception Neuron 32 suit to capture the movement，camera(not for motion capture)	NA	NA	Yes		Full body	lab		10 training dart throws.	Event based	original		The motor program essentially depends on the visual feedback—rea erentation 3PP condition evoked proactive motor regulation, reflected in less torso rotation. Studies have also shown that out-of-body experience	Sensor input /analysis
Smartwatch-based Human Activity Recognition Using Hybrid LSTM Network	Mekruksavanich, Sakorn; Jitpattanaku, Anuchit	2020	the WISDM dataset from the UCI Repository (44 subjects, between the ages of 18 and 25.	10 --50		a basic CNN network composed of only one convolutional layer. In the second experiment, a basic LSTM network referred to as Vanilla LSTM composed of LSTM layers working with Dropout and one Dense Layer was used. The third experiment included a proposed CNN-LSTM that is a LSTM network in which a convolution layer is combined with a LSTM layer. The code for the experiments is in Python 3.6.9, using…		Accelerometer and gyroscope data from various smartphones operating with Android 6.0 and a smartwatch (LG G Watch) operating with Android Wear 1.5 are contained in the dataset.	smartphone/smartwatch	NA	NA		with a smartphone in their right pants pocket and a smartwatch on their dominant hand	lab		18 physical activities performed in everyday life.	Each of the activities was performed separately for approximately 3 minutes at a rate of 20 Hz. The data collection process for each subject took on average 70 minutes to collect the 54 (18×3) minutes of activity data.	other		we proposed a CNN-LSTM network to tackle the smartphone-based HAR problem. This hybrid LSTM takes advantage of both the spatial feature extraction of CNN and the temporal feature extraction of LSTM. We also used Bayesian optimization to find the optimized hyperparameters of the model for achieving better performance of HAR.	Sensor input (other sources)
Stochastic Recognition of Physical Activity and Healthcare Using Tri-Axial Inertial Wearable Sensors	Jalal, Ahmad; Batool, Mouazma; Kim, Kibum	2020	MOTIONSENSE dataset https://arxiv.org/abs/1810.11546 (24 participants in di erent manners, i.e., downstairs, jogging, going upstairs, sitting, walking, and standing.); MHEALTH dataset https://link.springer.com/chapter/10.1007/978-3-319-13105-4_14; IM-AccGyro dataset (The ages of the participants ranged from 15 to 30 years). https://github.com/Mouazma/IM-AccGyro	10 --50		three classifiers with optimization algorithms including the Genetic Algorithm (GA) optimized by Ant Colony Optimization (ACO), the Decision Tree (DT) optimized by Binary Grey Wolf Optimization (BGWO), and the Support Vector Machine (SVM) optimized by Particle Swarm Optimization (PSO). the extracted features are optimized using BGWO. Finally, the optimized features are fed to a DT classifier to o…		three GY-521 sensors were interfaced with the Arduino device using jumper wires for electrical communication, and Bluetooth modules (HC-05) were also connected via GY-521 sensors. MOTIONSENSE dataset from the accelerometer and gyroscope sensors of an iPhone with a time constraint of 6 seconds. The IM-AccGyro dataset is a three-axis accelerometer and gyroscope. The MHEALTH dataset is an accelerome…	smartphone/smartwatch	NA	NA		inertial sensors attached at the wrist, the knee, and the back of the participants. MOTIONSENSE dataset (24 participants in different manners, i.e., downstairs, jogging, going upstairs, sitting, walking, and standing.); MHEALTH dataset; IM-AccGyro dataset (Three accelerometer sensors were attached at three di erent locations, which were the arm, leg, and neck of the subject).	lab		MOTIONSENSE dataset (downstairs, jogging, going upstairs, sitting, walking, and standing); MHEALTH dataset (Twelve outdoor activities were performed, including walking, climbing stairs, standing still, sitting and relaxing, waist bending forward, cycling, jogging, running, jump forward and back, knees bending, frontal elevation of arms, and lying down.)The IM-AccGyro dataset (Six di erent indoor …	Event based	other		System/Platform for the health care assessments of children and elderly people.For the classification and recognition engine, a Decision Tree classifier optimized by the Binary Grey Wolf Optimization algorithm is proposed. The proposed system is applied and tested on three challenging benchmark datasets to assess the feasibility of the model. The experimental results show that our proposed system…	Sensor input /analysis
A Framework for Maternal Physical Activities and Health Monitoring Using Wearable Sensors	Ullah, Farman; Iqbal, Asif; Iqbal, Sumbul; Kwak, Daehan; Anwar, Hafeez; Khan, Ajmal; Ullah, Rehmat; Siddique, Huma; Kwak, Kyung-Sup	2021	61 pregnant women (age range of 18-42); pregnant women	50-100		a supervised machine learning algorithm, classifier;		a Raspberry-PI via Bluetooth Low Energy (BLE); a 3-axis accelerometer, 3-axis gyroscope, and temperature sensor	NA	NA	NA		On body; hand; wrist	lab		stairs up/down, cooking, eating, hands exercise, laundry, laying, walking, front bending, side bending, and standing at various stages of maternity	2–5 mins each activity (total 10 activities	original		System/Platform; A highest recognition rate of 89% which is encouraging for a monitoring and feedback system;Feedback is sent back to the user side about the recognized activity.	input /output, feedback
A Motion Capturing and Energy Harvesting Hybridized Lower-Limb System for Rehabilitation and Sports Applications	Gao S, He T, Zhang Z, Ao H, Jiang H, Lee C.	2021	Taking the 2-min step test as an example, the participants are instructed to march on the spot for two minutes, and the total number of times the right knee reaches the required height reflects the participant’s aerobic capacity.	<10		a sliding block–rail-based piezoelectric bimorph array generator. The S-PEG is specifically designed to leverage kinetic energy from lower-limb activity in a way that the 3D motion trace is converted into 1D linear sliding on the rail, which activates the vibration of multiple piezoelectric bimorphs for energy harvesting.		To track the lower-limb postures, a bidirectional triboelectric rotation sensor (R-TENG) is designed based on the delicate ratchet mechanism, which can be attached to multiple lower-limb joints for real-time monitoring. VR	NA	NA	NA		With the sensory information from the R-TENG on the hip, we are able to estimate the heights of the foot from 5 to 40 cm,	lab		the subject imitates possible postures of a patient before and after rehabilitation exercises.	Taking the 2-min step test as an example, the participants are instructed to march on the spot for two minutes, and the total number of times the right knee reaches the required height reflects the participant’s aerobic capacity.	original		For the elderly or patients suffering impaired lower-limb mobility, exercise and physical therapy are generally encouraged as efficacious adjuncts to medicines. a motion capturing and energy harvesting hybridized lower-limb (MC-EH-HL) system with 3D printing is demonstrated. It enables low-frequency biomechanical energy harvesting with a sliding block-rail piezoelectric generator (S-PEG) and lowe…	input /output, visualize
A novel approach for baseball pitch analysis using a full body motion analysis suit: A case series study	PAUL K. CANAVAN	2021	Four male varsity baseball pitchers (Ages 18-22 yrs.; Ht; 1.91-1.96 m; Wt:85.27-96.16 kg)	<10		NA		17 inertial measurement units.	NA	a high-speed camera	a high-speed camera		Full body	lab		Four male varsity baseball pitchers (Ages 18-22 yrs.; Ht; 1.91-1.96 m; Wt:85.27-96.16 kg)	The participant then threw 10 throws with the goal to hit the target in the centre of the RUQ, followed by 10 throws to the other three quadrants.	original		from this motion analysis procedure with a wearable portable suit and a high-speed camera may help improve pitching accuracy by identifying optimal mechanics for each individual pitcher.	Sensor input
Feasibility Study on Using AI and VR for Decision-Making Training of Basketball Players	Tsai, W.-L.; Su, L.-W.; Ko, T.-Y.; Pan, T.-Y.; Hu, M.-C.	2021	Forty-five participants (36 males and nine females)were playing on their department basketball team as amateur players	10 --50		NA		16 IMUs, VR	NA	NA	NA		Full body	lab		19 video scenarios of basketball offensive actions	The total experiment lasted for approximately 40 min for each participant.	original		basketball VR training system evaluate the effectiveness of different learning treatments；the first-person perspective (1PP) virtual defensive scenarios person and a deep-learning-based player offensive action(POA) recognition model	Sensor input
Moving outside the lab: Markerless motion capture accurately quantifies sagittal plane kinematics during the vertical jump.	Drazan JF, Phillips WT, Seethapathi N, Hullfish TJ, Baxter JR.	2021	MoVi: a large multipurpose motion and video dataset.90 subjects； We randomly assigned our remaining subjects into two groups; the training set (69 subjects) and the testing set (16 subjects) (Fig.	50-100		the ResNet 50 neural network		a 67-point marker set.	NA	a 15 camera motion capture system (Qualisys 300 and 310)	a 15 camera motion capture system (Qualisys 300 and 310)		standardized clothing and a 67-point marker set.	wild		the vertical jump	25 jumps across all subjects	other		The strong agreement between marker-based and markerless motion capture provides evidence that markerless motion capture is a viable tool to collect data outside of the lab with a properly trained model.	Sensor input
Online Evaluation System of College Physical Education Students Based on Big Data and Artificial Intelligence Technology	Guo, H.; Zhang, L.	2021	In this system database, there are eight entities including students, teachers, courses, classes, colleges, schools, joint information and muscle group information.	<10		The edge detection algorithm includes Roberts, Prewitt, Sobel and Canny operators based on one-step degree operator and Laplacian operator and LoG operator based on second-order differential operator		NA	NA	motion capture technology	motion capture technology			wild		tennis	Event based	original		The storage of information of middle school students and teachers in tennis teaching system is helpful to promote the development of tennis teaching, which can help teachers to check the training records of students, understand the development status of students’ level, and better help students to improve their technical level. This paper starts from tennis lessons, the design of tennis teaching …	input /output, visualize
Predicted Threshold for Seated Stability: Estimation of Margin of Stability Using Wearable Inertial Sensors.	Noamani, Alireza; Agarwal, Kshitij; Vette, Albert; Rouhani, Hossein	2021	Fifteen abled-bodied male individuals (mass: 75.9 11.2 kg, height: 178 7 cm, age: 24 4years) with no history of neuromuscular or musculoskeletal impairments or any disorders	10 --50		genetic optimization algorithm		Retro-reflectivemarkers and inertial measurement units (IMUs)	NA	A twelve-camera motion capture system (Vicon Motion Systems Ltd., Oxford, U.K.)	A twelve-camera motion capture system (Vicon Motion Systems Ltd., Oxford, U.K.)		landmarks of the head, spine, trunk, arms, hands, pelvis, legs, and feet; four markers were placed on the seat to record BOS motion.	lab		maintain their sitting balance without using their lower limbs; Each participant was asked to sit, with their arms crossed over the chest, on a customized seat without foot support equipped with a force plate	Event based	original		obtain the limit of stability against forward loss of balance based on the concept of FSR following BOS perturbations using mathematical simulations; (b) experimentally validate the obtained FSR using a motion capture system; (c) compare the predicted FSR and extrapolated COM for quantifying seated stability using experimental data; and (d) investigate the accuracy of using wearable IMUs for asse…	Sensor input
The Application of Human-Computer Interaction Technology Fused With Artificial Intelligence in Sports Moving Target Detection Education for College Athlete.	Liu, Jie; Wang, Le; Zhou, Hang	2021	three participating athletes to try three different levels of service (slight-spin, top-spin, and back spin).	<10		Knowledge-Based Coaching System (KBCS)		NA	NA	an automatic serve machine, the inertial motion capture system (Legacy system), and the optical motion capture system (Nokov) are selected, and the reflective treatment of table tennis and racket is explained.	an automatic serve machine, the inertial motion capture system (Legacy system), and the optical motion capture system (Nokov) are selected, and the reflective treatment of table tennis and racket is explained.		the participants hold a reflective racket and knock on the desktop, causing sudden acceleration on the rigid body of the racket in the optical system (or the reflective point on the racket) and the sensor on the holding hand in the inertial system. In a single round, the trajectory of the ball and the action of the participant are consistent in time, and the time starting point of the two systems…	lab		Only the one-way open-loop process of serving the ball → receiving the ball → motion evaluation → feedback command is considered. Athletes need to return 7 to 10 balls to the diagonal, centerline edge, and edge corners of the opposite table, under the condition that priority is given to ensuring that the returned ball can fall on the table.	within the time range of 500 frames, the unmarked data segment is cut to the corresponding market segment according to the continuity of time and space.	original		the level distribution of the three participants calculated by the system is consistent with the actual situation in terms of the quality of the ball returned and the standard of the motion, proving that the proposed KBCS and algorithm are useful in a small sample, thereby further improving the accuracy of pose restoration of athletes in sports training.	Sensor input
TinyDL: Edge computing and deep learning based real-time hand gesture recognition using wearable sensor	Coffen, B.; Mahmud, M.S.	2021	one test subject； an additional user	<10		Tensorflow (TF) platform, which can be used for many machine learning tasks,		3-axis acceleration	NA	NA	NA		the right index finger	lab		The ten gestures	approximately 2 seconds of data per trial	original		Even very simple and compact recursive neural networks have the capability to accurately classify common gestures to a relatively high level of accuracy	Sensor input
A freely available system for human activity recognition based on a low-cost body area network	Turetta, C.; Demrozi, F.; Pravadelli, G.	2022	12 participants (7M, 5F; age range of 20-45); employees or students aged 25.35 ±3.01	10 --50		Deep Learning (DL) Convolutional Neural Network (CNN)		Nordic Thingy 52 IoT Sensors kit (based on the nRF52832 SoC), Body Area Networks (BANs);Nine axis motion sensor including tap detection (TD), orientation (O), step counter (SC), euler angles (EA), gravity vector (GV), compass heading (CH), accelerometer (A), gyroscope (G), and compass (C),	NA	NA	NA		1. On body; one for each ankle, one for each leg (approximately 15cm up with respect to the knee), and one on the low-back. 2. The distance between the data aggregator and standalone nodes varied between 2 and 40 meters ( long transmission range (2-40 meters) BAN).	lab		7 different human activities.sitting at the working desk, standing without moving (or at least moving only the hands/arms), lying down, walking, jumping, stairs up, and stairs down,	three days	original		System/Platform; a highly configurable HAR system, based on a low-cost and easy-to-use BAN.	Sensor input
Characteristic Analysis of Tai Ji Chuan Standard Action Based on and Perceptual IoT Network	Yang Song1,2	2022		<10		perceptron network		Tai Ji Chuan are measured using Xsens technology, which is based on MEMS inertial sensing technology.	NA	NA	NA		Full body	lab		athletes; Taijiquan performer,	Exercise of 160 to 180 times per minute or more than 180 times per minute is excessive.	original		*rough the display of vivid 3D 24-type Tai Ji Chuan movements obtained by inertial 3D motion capture, users can get a good Web3d virtual learning experience and realize the design of 3D Tai Ji Chuan learning system in a network environment. the computer can give corresponding prompts after finding the wrong actions	input /output, feedback
Detecting Anomalies in Daily Activity Routines of Older Persons in Single Resident Smart Homes: Proof-of-Concept Study	Shahid, Zahraa Khais; Saguna, Saguna; Ahlund, Christer	2022	12 participants with a median age of 89 years. Three participants were later excluded due to unexpected life events.	10 --50		Anomaly Detection Module; mining-based approach, the logic-based (rule-based) approach, the ontology-based approach, and the statistical-based approach		iVO smart homes use a wide range of off-the-shelf IoT devices and sensors, This study, however, only looked at motion sensors, wall plugs, and smart water meters. connecting off-the-shelf sensors and IoT devices via an IoT platform.	NA	NA	NA			wild		general daily activity	3 hours per actvity; Visits to the bathroom also show consistency, multiple visits for short periods of less than 10 minutes. The duration in the bathroom for four days on the 5th, 12th, 19th, and 26th of August 2020 was, however, 20-25 minutes. These days were cross-checked with this participant’s profile and showed that home care visited the participant to help them with bathing. The participan…	original		System/Platform; The patterns detected from sensor data matched the routines self-reported by users. Our system observed approximately 1000 meals and bathroom activities and notifications sent to 9 apartments between July and August 2020. A service evaluation of received notifications showed a positive user experience, an average score of 4 being received on a 1 to 5 Likert-like scale. One was po…	Sensor input
Edge-based Human Activity Recognition System for Smart Healthcare	Mukherjee, A.; Bose, A.; Chaudhuri, D.P.; Kumar, A.; Chatterjee, A.; Ray, S.K.; Ghosh, A.	2022	UCI HAR dataset ； For every sensor axis, there are 7352 training data rows and 2947 testing data rows	10 --50		convolutional neural networks (CNN) and recurrent neural networks (RNN)		Smartphone sensors	smartphone/smartwatch	NA	NA		On body; hand; wrist	lab		six activities: walking, walking upstairs, walking downstairs, sitting, standing and laying.	sliding windows of 20s, with an overlap of 19 s (95%);over a period of about a week,	other		System/Platform; low latency of the system to ensure minimum resource requirement	Sensor input (other sources)
FedHome: Cloud-Edge Based Personalized Federated Learning for In-Home Health Monitoring	Wu, Qiong; Chen, Xu; Zhou, Zhi; Zhang, Junshan	2022	MobiAct dataset 57 partcipants (42 men and 15 women) within an age bracket of 20-47 years	50-100		Traditional centralized algorithms: Vector Machine (SVM), k-Nearest Neighbor (kNN) and Random Forest (RF), Multi-Layer Perceptron (MLP); CNN; Generative Convolution Autoencoder (GCAE); Federated learning based methods: FL-MLP; FL-CNN; FL-CNN-Large;FedHome; FedHome-p		a Samsung Galaxy S3 smartphone with the accelerometer and gyroscope sensors. The tri-axial linear accelerometer and angular velocity signals are recorded at a constant sampling frequency of 200Hz by the embedded sensors while	smartphone/smartwatch	NA	NA		On body; hand; wrist	wild		general daily activity	Event based	other		FedHome, a novel cloud-edge based personalized federated learning framework; generative convolutional autoencoder (GCAE), which aims to achieve accurate and personalized health monitoring by refining the model with a generated class-balanced dataset from user’s personal data	Sensor input (other sources)
Skill Movement Trajectory Recognition of Freestyle Skiing U-Shaped Field Based on Deep Learning and Multitarget Tracking Algorithm.	Hosig Jiri Gala,	2022	MOT2016 MOT15 dataset; MOT2015 is a multiobject tracking dataset；a grand total of one hundred recorded tracking video clips	50-100		deep learning, SSD model detection		NA	NA	a high-speed camera	NA		NA	wild		U-shaped skiing	Event based	other		uses experiments to verify the role of the training method of the deep learning-based freestyle U-shaped skiing skills multitarget tracking algorithm action recognition algorithm in professional students.	Sensor input
TARF: Technology-agnostic RF Sensing for Human Activity Recognition	Yang C, Wang X, Mao S.	2022	a subject in front of the RF sensing platforms	<10		The confusion matrix on the left is obtained with the CNN baseline method, whose accuracy is significantly reduced from 90.86% in Fig. 7 to 60.40% here. The TPR of identifying body twisting and kicking is mostly affected, which drop to 34.3% and 39.5%, respectively. We also perform T-distributed Stochastic Neighbor Embedding (T-SNE) on tested data for the CNN baseline scheme and TARF.		a prototype using several RF technologies, including FMCW radar, 2.4GHz WiFi, 5GHz WiFi, and the UHF RFID system.	NA				RFID-based sampling is carried out with 12 passive RFID tags attached to the 12 joints on the subject’s body, including neck, left shoulder, right shoulder, left elbow, right elbow, left wrist, right wrist, pelvis, left hip, right hip, left knee, and right knee.	lab		The individual conducts seven types of different activities, including standing still, walking, running, squatting, body twisting, kicking, and hand waving.	sampled 7 hours of data for each RF technology and 28 hours of data in total. 90% of the sampled data is used for model training, and the remaining 10% is used for testing.	original		System/Platform; We develop a prototype of TARF to demonstrate the robustness of human activity recognition when data collection and testing are conducted using four different RF sensing technologies, including FMCW radar, WiFi in 2.4GHz and 5GHz bands, and RFID.	Sensor input
