# Supplementary material for: Motion Tracking of Daily Living and Physical Activities in Health Care: Systematic Review From Designers’ Perspective
Source: JMIR Mhealth Uhealth. 2024 May 6;12:e46282. doi: 10.2196/46282 (PMC11106703; doi:10.2196/46282)
Supplement: Multimedia Appendix 2 [file mhealth_v12i1e46282_app2.xlsx]

## Sheet: Sheet1
Table. Search terms and strategies based PICO methodology and research questions (including three phases).
Component	Details	Search terms	Phase	Search strategies
Population	General public, including special populations like children, pregnant women, the elderly, disabled people, and athletes.	NA	NA	NA
Intervention	Usage of motion tracking techniques in daily living and physical activity scenarios.	Motion Tracking	Pilot 1	TITLE-ABS-KEY (“physical activity” OR "daily living activity" OR "activity of daily living" OR "physical exercise")
			Pilot 2	TITLE-ABS-KEY ("motion sensor" OR “motion capture”)
			Final	TITLE-ABS-KEY ("motion capture" OR "MoCap" OR "motion analysis" OR "motion tracking" OR "body positioning" OR "human activity recognition" OR "IMU"OR "dynamometry")
	Application of artificial intelligence processing for activity classification and analysis; Or using devices (including sensors, motion capture technology, IoT devices, VR/AR/MR).	IoT/ AI/ VR/AR	Pilot 1	TITLE-ABS-KEY(("deep learning" OR "machine learning" OR "artificial intelligence") OR ( “motion tracking” OR "motion capture"))
			Pilot 2	TITLE-ABS-KEY (“deep learning” OR "machine learning")
			Final	TITLE-ABS-KEY ("Internet-of-things" OR "IoT" OR "wearable" OR "virtual reality" OR "augmented reality" OR "mixed reality" OR "machine learning" OR "deep learning" OR "decision making" OR "artificial intelligence" OR "AI") .
Comparator	Variation in technology usage, sensor placement, and participant interaction across different studies.	NA	NA	NA
Outcome	Identification and classification of daily living and physical activities within healthcare and physical wellness applications.	Health/Sport Application	Pilot 1	TITLE-ABS-KEY (“sport” OR “health” OR "healthcare")
	Understanding of environmental factors, interactions, and processes in healthcare and physical wellness applications.		Pilot 2	TITLE-ABS-KEY ((“sport "OR "health")
	Exploration of design opportunities in healthcare and physical wellness applications.		Final	TITLE-ABS-KEY (("sport" OR "kinematics" OR "sport analytics" OR "wellness" OR "health") AND ("smart health" OR "healthcare" OR "health monitoring" OR "health of things" OR "digital health" OR "mobile health system" OR "behaviour change" OR "decision making") )
Limit: Publication Year from 2013 to 2022.
